# Supplementary material for: Associations between ecological diversity and rodent plague circulation in Yunnan Province, China, 1983–2020: A data-informed modelling study
Source: PLoS Negl Trop Dis. 2023 Jun 22;17(6):e0011317. doi: 10.1371/journal.pntd.0011317 (PMC10287002; doi:10.1371/journal.pntd.0011317)
Supplement: S1 Table — The species-stratified number and proportion of flea-infested rodents, as well as the corresponding number and share of different flea species. (XLSX) [file pntd.0011317.s013.xlsx]

## Sheet: Sheet1
S1 Table. Species distribution in the natural foci of domestic rodents. The species-stratified number and proportion of flea-infested rodents, as well as the corresponding number and share of different flea species.
Rodent species	Number (proportion, %)	Flea species	Number (proportion, %)
Rattus tanezumi	150,841 (80·29)	Xenopsylla cheopis	125,947 (55·54)
		Leptopsylla segnis	77,430 (34·14)
		Others	23,403 (10·32)
Rattus norvegicus	17,530 (9·33)	Xenopsylla cheopis	9,481 (38·85)
		Leptopsylla segnis	7,766 (31·82)
		Others	7,159 (29·33)
Others	19,494 (10·38)	Xenopsylla cheopis	17,108 (50·41)
		Leptopsylla segnis	6,833 (20·13)
		Others	10,000 (29·46)
