# Supplementary material for: Associations between ecological diversity and rodent plague circulation in Yunnan Province, China, 1983–2020: A data-informed modelling study
Source: PLoS Negl Trop Dis. 2023 Jun 22;17(6):e0011317. doi: 10.1371/journal.pntd.0011317 (PMC10287002; doi:10.1371/journal.pntd.0011317)
Supplement: S2 Table — The species-stratified number and proportion of flea-infested rodents, as well as corresponding numbers and shares of different flea species. (XLSX) [file pntd.0011317.s014.xlsx]

## Sheet: Sheet1
S2 Table. Species distribution in the natural foci of wild rodents. The species-stratified number and proportion of flea-infested rodents, as well as corresponding numbers and shares of different flea species.
Rodent species	Number (proportion, %)	Flea species	Number (proportion, %)
Eothenomys miletus	66,875 (41·78)	Ctenophthalmus quadratus	74,825 (87·75)
		Neopsylla specialis specialis	5,960 (6·98)
		Frontopsylla spadix spadix	2,422 (2·84)
		Others	2,066 (2·42)
Apodemus chevrieri	54,243 (33·89)	Neopsylla specialis specialis	17,908 (40·66)
		Frontopsylla spadix spadix	17,256 (39·18)
		Ctenophthalmus quadratus	5,982 (13·58)
		Others	2,893 (6·57)
Others	38,958 (24·33)	Xenopsylla cheopis	17,813 (28·22)
		Leptopsylla segnis	10,791 (17·10)
		Others	34,519 (54·68)
